# Supplementary material for: The FLARE Score and Circulating Neutrophils in Patients with Cancer and COVID-19 Disease
Source: Cancers (Basel). 2024 Aug 26;16(17):2974. doi: 10.3390/cancers16172974 (PMC11393969; doi:10.3390/cancers16172974)
Supplement: Supplementary file 1 [file cancers-16-02974-s001.zip]

Archive with 1 entries (1 files):
- cancers-3128616-supplementary.pdf
